# Supplementary material for: Synergism of Feeding and Digestion Regulated by the Neuropeptide F System in Ostrinia furnacalis Larvae
Source: Cells. 2023 Jan 3;12(1):194. doi: 10.3390/cells12010194 (PMC9818795; doi:10.3390/cells12010194)
Supplement: Supplementary file 1 [file cells-12-00194-s001.zip]

Archive with 1 entries (1 files):
- cells-2093930-supplementary.pdf
